# Supplementary material for: Exploring the Role of Hypoxia-Inducible Carbonic Anhydrase IX (CAIX) in Circulating Tumor Cells (CTCs) of Breast Cancer
Source: Biomedicines. 2023 Mar 17;11(3):934. doi: 10.3390/biomedicines11030934 (PMC10046014; doi:10.3390/biomedicines11030934)
Supplement: Supplementary file 1 [file biomedicines-11-00934-s001.zip]

Archive with 1 entries (1 files):
- biomedicines-2244459-supplementary.pdf
